# Supplementary material for: Evaluation of Choroidal Melanoma Vascularization by Color Doppler Flow Imaging: An Option for Follow-Up Tumor Control Assessment after CyberKnife®?
Source: Medicina (Kaunas). 2021 May 31;57(6):553. doi: 10.3390/medicina57060553 (PMC8227747; doi:10.3390/medicina57060553)
Supplement: Supplementary file 1 [file medicina-57-00553-s001.zip]

Archive with 1 entries (1 files):
- medicina-1198594-supplementary.pdf
